# Supplementary material for: Dose Intervals and Time since Final Dose on Changes in Metabolic Indices after COVID-19 Vaccination
Source: Vaccines (Basel). 2023 Nov 23;11(12):1746. doi: 10.3390/vaccines11121746 (PMC10748310; doi:10.3390/vaccines11121746)
Supplement: Supplementary file 1 [file vaccines-11-01746-s001.zip]

Archive with 1 entries (1 files):
- vaccines-2686407-supplementary.pdf
